# Supplementary material for: Distribution of Non-Structural Carbohydrates and Root Structure of Plantago lanceolata L. under Different Defoliation Frequencies and Intensities
Source: Plants (Basel). 2024 Oct 3;13(19):2773. doi: 10.3390/plants13192773 (PMC11478639; doi:10.3390/plants13192773)
Supplement: Supplementary file 1 [file plants-13-02773-s001.zip]

Archive with 1 entries (1 files):
- plants-3181994-supplementary.pdf
